# Supplementary material for: Maternal stress and placental function; ex vivo placental perfusion studying cortisol, cortisone, tryptophan and serotonin
Source: PLoS One. 2020 Jun 3;15(6):e0233979. doi: 10.1371/journal.pone.0233979 (PMC7269612; doi:10.1371/journal.pone.0233979)
Supplement: S1 Data — Data are presented in nM for cortisol, cortisone, tryptophan, serotonin and the metabolite 5-HIAA for each time-point in the perfusions from maternal and fetal system (n = 22). Missing data are due to analysis errors. (XLSX) [file pone.0233979.s005.xlsx]

## Sheet: Placental perfusion
Conc. nM	1	2	3	4	5	6	7	8	9	10	11	12	13	14	15	16	17	18	19	20	21	22
Cortisol
Mbefore	26.2	6.8	2.7	5.1	7.4	10	8.2		5.6	4.5	6.7	2.9	6.2	6	6.5	4.2	4.1	19.5	4.6	3.4	2.9	4.5
M0	568.6	619.7	592.3	662.1	575.6	528.6	576.9	604.7	641.5	614.1	615.5	631.3	594.5	551.4	495.5	582.2	476.7	570	579.7	565.6	657.1	575.2
M2	466.5	588.7	557.5	628.7	537.9	487.2	598.9	545.6	577.8	590.8	569	583.6	634.5	572.7	581.4	525.4	505.1	543	574.5	549.5	556	552.7
M30	64.9	108	238.2	306.7	151.9	96.4	258.2	158.8	230.6	158	128.4	226.7	369.1	271.7	210.4	150	155	201.2	214.3	117.4	66.4	229.3
M60	19.7	31.8	89.7	50	59.8	31.3	121.9	46.9	89.6	50.1	48.2	99.9	230.5	131.9	41.1	45.8	38	63.1	83.3	33.9	15	91
M90	8.2	18.5	33.2	24.6	20.3	22.8	65.1	23.9	46.1	28.9	27	93.8	173.1	58.8	31.1	25	14.6	30.1	29.9	11.8	5.7	43.7
M120	7.4	11.5	19.3	20.1	17.4	16.5	39.4	15.5	34.2	22.5	23.7	55.4	121.8	21.4	18.8	18.9	14	20.7	20	11.9	10.9	23.7
M150	7.7	11.8	14	11.4	16.1	15.1		15.9	26.4	20.8	20.4	49.6	100.5	22.1	11.6	17.5	10.8	15.5	13.1	9.5	8.5	16.5
M180	7.4	12.2	13.3	10.2	15.7	16.1	26.9	14.7	25.9	19.7	20.6	46.2	74.7	19.4	14.8	16.4	11.7	12.6	12.3	9.2	7.6	16.2
M210	7.5	10.8	11	10.2	15.8	14.4	24.3	14.1	24.6	17.4	20.8	43.1	61.4	14.8	10.5	16	9.3	11.9	11.6	8.7	6.7	13.5
M240	7.5	10.1	10.6	10.6	13.3	14.8	19.1	14.1	21.8		19.7	39.8	49.9	16.4	9.5	14.8	11.8	11.1	13	8.7	5.1	14.7
M270	7.7	10.2	10.6	11.1	12.4	15.2	20.2	14.8	22.1	16.9	19.1	41.6	41.3	14.4	8.9	14	10.8	12.3	12.5	8	4.6	14.2
M300	7.6	10.9	11.7	10.9	12.4	15.2	18.6	14.2	21.6	16.1	19.6	42.1	33.1	15.1	9	14.6	10.5	11.1	12.1	8.2	4.8	13.4
M330	8.4	9.7	12.5	10.7	12.3	15.1	17	14.5	20.4	16.9	21.5	41.8		14.4	9.6	13.7	9.6	9.4		8.5		13.1
M360	8.1	10.2	12.3	10.1	12.3	15.6	17.6	14.3	21.1	16.2	18.1	45.8		14.3	9.7	13.6	9.5	8.4		7.8		12.8
Fbefore	4.4	4	2.5	3.2	4	5.2	5.1	2.7	3.1	3.6	5	2.6	3.5	3.8	3.6	2.3	1.8	3.3	2.4	3.1	2.6	3.1
F2	4.3	4.5	3	3.3	5.2	5.4	5.5	3	3.8	3.6	5.7	7.1	4.3	4.8	3.9	2.6	2.7	4.1	3.1	2.7	3.2	3.3
F30	10	7	20.5	11.9	29	9.1	20.3	12	18.2	21.4	29.7	88.2	24.3	16.5	7.3	13.1	11.9	12.8	24.3	13.6	16.4	15.7
F60	9.7	7.7	21.5	16.1	27	10.2	21.5	13.5	23.7	22.7	32.6	98.3	32.7	16.4	7.7	12.3	10.7	14.5	25.5	12.7	13.8	15.8
F90	10.6	8.2	20.4	17.5	24.2	10.5	21.1	13.6	24.9	20.1	23.8	92.5	40.3	16.1	7.8	11	9.7	14.6	22.9	11.4	13.3	15.1
F120	9.5	8.1	17.1	19.5	21.5	11.7	18.7	13.8	23.5	17.5	22.8	54.5	40.6	15	8.2	10.2	8.9	14.4	20.3	10.3	5.7	13.5
F150	8.8	8	16.9	22.4	18.2	11.6		12.6	21.9	15.6	21.2	78.9	39.5	14.3	8.7	10	8.8	13.7	17.1	10.1	5.3	12.6
F180	8.9	8.1	15.3	23.3	18.4	12.5	16.3	13.1	20.4	14.8	19.2	71	41	13.3	8.6	9.5	8.3	13.9	17.3	10.1	4.4	12.5
F210	8.8	8.3	14.9	25.5	16.5	13.2	15.7	13.7	19.2	13.9	18.5	63.5	38.8	13	8.6	10.2	7.6	13.1	16.3	9.3		11.6
F240	9.3	8.7	13.8	25.9	15.9	12.8	15.3	14.2	17.3		19.1	58.4	39.6	12.6	9.2	10.3	8.2	12.2	16.3	9.5	5.9	10.9
F270	8.5	8.8	13.8	27.9	15.6	13.2	14.7	15.4	16.4	14	18.2	57.7	36.7	11.8	9.3	10.1	8	13.4	16.1	9.1	6.5	11.1
F300	8.6	8.2	13.7	28.9	15.9	14.4	15.2	15.5	16.3	13.5	18	52.4	36.4	12.3	9.6	10.1	7.7	13.2	16.3	9	7.6	11.2
F330	8.3	8	13.1	30.8	15.3	14	15.3	15.9	15.7	13.8	17.8	51.9		11.8	10	11	8.1	12.9		9.1		11
F360	8.1	8.2	13.8	32.2	15.1	14.4	14.9	16.3	15.8	14.4	19.3	55		12	10.3	10.3	7.6	12.7		9.6		10.3
Cortisone
Mbefore	130.5	175.5	43.5	102.5	85.7	286.3	68.7	65.4	95.2	96.5	110.7	101.4	56.9	102.1	156.5	80.4	87.4	104.3	71.1	89.9	131.9	68.3
M0	332.8	378.6	613.7	662.7	600.1	342.8	578.2	622.2	648.1	654	596.1	675	568.1	576.6	510.3	598.3	575.9	622.6	584.5	608.4	637.8	542.4
M2	324.9	367.1	595.3	668.6	564.2	318.3	602	552.6	612.9	642.8	541.7	667	580.2	565.9	512.5	550.2	616.4	557.1	608	610	576.7	517.5
M30	404.3	492.1	625.5	705.6	506.4	592.9	587.6	584.5	650	669.6	525	556.1	538.1	517.9	558.1	516.9	639.5	551	508.1	584.6	506.2	503.2
M60	399.9	489	635.2	677.6	491.8	605.4	572.6	570.2	654.8	667.6	508.2	454.6	549.6	521.4	600.3	545.9	619.4	526.4	574	546.3	479	520.7
M90	394.4	422.3	611.3	640	491.1	587.8	538.5	525.9	640.1	606.9	477.6	531.1	564.5	474.5	541.1	490.9	583.4	487.7	562.7	476.3	417.8	492.2
M120	380.6	418.6	564.7	598.9	476.4	576.4	530	506.6	603.1	572.7	456.1	483.3	552.2	461.4	501.6	445.4	543.4	447.1	519.1	468.5	437.9	455.2
M150	368.6	414.4	526.7	561.5	443.5	576.9		469	582.5	540.6	440.6	497.4	544.7	452	459.2	440.5	518	440.9	512.2	436.5	470.3	431
M180	373	395.5	506.4	547.7	418	543.2	504.7	488.9	562.2	527.8	435.6	488	543.5	425	439.4	449.9	481.6	460.9	511.8	422.6	469.1	412.3
M210	375	371.8	468.8	519.8	423.2	546.4	495.1	465.3	547.1	495.1	445.2	485.9	539.7	431.8	421.2	466.7	492.3	430.8	502.8	399.6	469.4	412.1
M240	380.7	349.4	483	516	441.2	509.1	486.1	469.2	531.1		443.3	487.3	563.7	417.6	404.2	428.1	459.8	415.2	471.5	389.4	366	406.8
M270	384.2	356	469.2	513.8	449	552.2	474.6	473.4	528.5	472.3	418.9	486	535.8	436.8	383.6	431.2	476.3	469.4	488.9	396	374.5	398.6
M300	383.4	363.3	483.4	519.9	436.5	525.9	475.5	460.8	529.3	503	427.3	488.3	492.3	411.1	379.2	443.4	466.4	420.5	489	378.8	361.2	393.1
M330	401.4	346	457.3	493.5	442.3	519	484.2	462.2	545.5	477.6	430.3	490.6		418.1	382.1	441.7	485.1	433.3		367.5		408.1
M360	391.5	336.6	469	514.2	440.1	515	495.6	462.7	537.4	499.4	428.1	487		421.6	382.3	430.6	476.5	441.6		385.9		388.7
Fbefore	117.6	137.6	16.9	25.3	39.7	94.6	31.8	28.5	44	48.6	72.4	67.7	12.9	32.7	49	47.6	49.5	39.5	30.3	59	86.2	26.7
F2	126.4	135.7	20.1	29.1	54	105.3	35.6	30	49	49	72.9	76.9	18.1	39.8	52.2	50.1	57.6	45.4	41.5	61.1	88.4	30.3
F30	226	208.8	159.5	68.4	246.3	179.3	185.1	166.5	153.4	165.1	224.2	320.2	97.2	172.9	111.1	251.4	180.4	196.7	174.2	181.5	266.3	127.5
F60	287.2	257	280.6	252.9	350.8	250.3	308.7	281.7	271.6	293	395	449.2	165.2	278	206.9	318.3	285.8	319.7	294.1	291.2	381.2	204.6
F90	336.8	314.3	385.5	360.2	416	322.1	424.5	330.7	403.4	395.7	447.2	531.4	222.9	361.8	261.6	388.3	378.8	381.3	401.8	367.7	455.7	297.4
F120	370.8	376.8	454.9	428.1	460.4	387.3	456.2	415.6	465.9	453	475.8	527.2	283.2	413.3	308.4	419.5	447.5	419.7	451.5	371.7	399.8	351.9
F150	394.1	373.6	494.9	510.8	486.5	407.8		411.7	500.9	526.7	533.4	656.5	296.6	449.3	340.6	470.9	500	451.3	498.8	413.6	379.4	347.5
F180	417.1	414.6	498.3	516.9	484.7	443.5	473.1	448.8	544.7	552.2	513	668.9	329.4	459.9	378.1	497.6	497.4	466.2	508	404.1	371.8	376
F210	414.1	378.3	539.9	551.6	492.7	463.7	504.7	468.2	554.8	536.4	525.2	676.2	361.7	463.9	431.3	495	510.8	456.6	527.2	419.7		395.1
F240	445	398.3	556.6	551.7	503.9	474.7	515.8	458.1	589.5		532.8	640.2	376.2	465.5	414.5	505	519.2	427.7	548.7	435.3	457.7	391.7
F270	440	412.5	541.3	574.8	493.9	503.6	494.4	490.7	600.5	593.1	512.3	671.2	388.7	471.2	447.2	495	517.3	450.3	550.9	429	466	397.8
F300	449.6	397.3	524.5	594.7	497.5	519.9	523.7	502.6	609.6	600	490.4	665.6	384.2	473.3	472.8	515.4	531.7	461.8	561.5	426.8	479.1	442.6
F330	484.5	395.4	573.5	581	499.4	530.8	526.3	483.7	617.1	618.9	493.7	687.5		463	460.4	518.8	521.7	470.5		438.5		435.3
F360	464.2	428.3	556.7	587.5	502.7	513	510.3	491.8	619.2	655.4	481.3	698.8		465.4	465.1	507.4	522.9	456		442.7		424.8
Tryptophan
Mbefore	335.065	305.216	15537.4	7689.22	8423.19	7815.92	8019.21	7763.11	7129.91	5202.29	6969.36	6459.89	4886.72	21619.6	8819.81	7983.13	7104.8	7052.57	9418.94	7939.63	9102.29	8694.37
M0	880.288	940.784	39900.2	27846.2	27035.5	22689.5	27049.7	25302	26088.1	14912.8	22655.1	27695.4	15408.6	6537.09	25635.2	22030.1	23679.5	28209.8	26205.5	29845.9	31140.2	8323.98
M2	835.526	274.838	39900.2	29685.7	28434.7	25007	26048.9	25761.9	25734.5	16038.5	23377	21827	16327.4	24951.5	33327.7	31215.7	27163.4	28443.1	30485.4	30282.7	37683.8	30947.6
M30	695.301	725.788	39900.2	26737.6	24348.1	21994.5	20994.3	24220.5	23083.5	13818.5	20510	20998	15499.7	21341.2	31712.5	28606.7	22845.1	28771.3	24051.4	21165.4	37847.6	24826.9
M60	612.922	703.788	39900.2	22663.7	21829.7	21042.9	20242	20211.2	20718.9	12778.7	17109.8		13569.7	21888.4	22536.3	23128	22431.7	22379.7	22562.2	18584.6	31309.6	21317
M90	580.921	648.125	39900.2	22726.4	21326	21180.5	21537.6	19970.4	19113.1	13129.1	16214.5		13223.1	19578.4	25754.1	23145.1	21088.7	23819.9	18598.5	19139.2	30733.3	22235.2
M120	579.187	654.096	39900.2	21769.5	17877.9	18864.9	19630.6	17333	18899.9	10808.9	16084.8		13556.3	14215.7	21605.1	16927.7	16929.3	24142.1	19843.7	16218.5	26927.7	18673
M150	549.164	671.036	38090.6	20927.9	18438.9	14557.8	19629.2	17248.4	17554.5	10499.1	15921.5	16299.8	12062	15831	21585.4	19082.5	16426.9	24013.9	18378.5	19533.3	23971.2	20923.8
M180	547.785	664.477	36899.8	20889.2	18142.6	18929.9	19093.3	18220.1	18467.5	11482	15694.2	16102.8	11605	16439.8	21924.3	22121.2	17111.7	15803.9	21266.6	20717.3	17582.4	25339.9
M210	586.349	698.279	37804.9	21046.9	18426.7	18520.7	19117.4	18575.4	18046.5	11542.3	15715.3	16521.1	10611	16224.7	21893.3	23175.9	19730	18985.5	21087.5	18888.5	19248.9	27608.9
M240	587.246	708.254	37519.1	20030.2	18116.7	18735.8		18415.9	19200.3		17667.8	16039.9	14578.6	16856.9	22602.9	20424.6	20719.9	17997.4	25422.5	21578.6	19856	29086
M270	586.847	705.25	37670.4	20335.1	18784.2	18432.7	20032.1	18527.3	19691.4	12355.3	16951.7	16133.3	13426.1	16738.5	23202.2	23497.5	19797.4	17247.4	22963.6	19227.7	19948.2	28674.9
M300	595.862	729.358	34277.1	21486.4	19334.2	18042.7	21771.7	18446.5	19243	12633.4	19179.4	15287	8411.5	17863.6	23740.8	22739.6	19647.1	18697.2	22248.5	21226.5	18622.3	26090.9
M330	628.902	734.713	35906	18694.8	20456.8	18715.1	21750.8	18219.3	18256.2	12610	16851	11965.9		17960.6	21593	22420.7	19842.3	18845.6		19076.7		24863.2
M360	665.347	770.501	38438.3	20013.6	20039.2	18316.4	20767.9	17201.6	20439	12679.4	18976.3	11296.7		18277.1	23783.3	21889.4	22811.7	18552		19805.6		27006.9
Fbefore	289.463	263.127	11195.3	6179.28	5997.27	6052.43	6492.01	5933.17	5429.91	4633.77	5314.81	5334.38	5744.54	4424.83	5340.52	5913.08	4983.13	7033.95	12675.6	5329.47	7072.76	5866.62
F2	289.992	889.486	12590.9	7188.94	6685.67	6410.66	6637.77	5874.33	5946.43	5194.01	5098.91	4535.14	4312.27	4869.59	6662.69	6790.52	5642.71	4677.34	6778.04	6947.88	7151.28	6847.26
F30	352.456	333.779	14666.5	8329.41	9575.32	8080.98	7983.95	7458.01	7459.43	6301.13	7982.33	9349.01	5509.18	6994	8527.41	10795.5	9024.62	6294.2	8411.02	8807.97	9444.98	9891.84
F60	411.704	382.665	20485.2	9650.59	10820.8	9720.87	11664	9827.73	9282.83	8230.29	10763.2		6505	9403.61	10756.2	13185.7	10584.1	7915.09	10630.3	10764.2	13197.7	10734.8
F90	460.759	444.067	17484.5	11689.5	11934.4	10573	13012.1	10604.7	10638.7	9828.53	12223.4		6066.94	10804.1	12377	14491.8	12914.5	9081.09	10615.6	13028.3	13497.2	12995.8
F120	477.406	497.774	23541.7	11247.3	11864.7	10789.1	13621.4	11068.2	10105.9	10688.4	12341		6213.34	9953.33	10326.7	11913.5	11124.3	8284.51	9845.94	11570.6	12210.7	10583.1
F150	533.335	534.687	22094	13048.9	14463.1	11287	14100.2	11405	10269.7	11931.1	12670	11388.9	6349.93	12458.7	11725.7	13623.6	14487.6	9148.57	11278.3	12774.7	14727.5	11311.4
F180	541.683	580.719	25345.7	14546.5	13820.4	12075.2	14454.4	11802.5	11053.3	13283.9	14475.7	10694.2	6877.86	12289.5	13129.5	14500.6	14379	9751.26	12794.6	14528.9	15365.6	12902.4
F210	586.072	627.731	22041.1	14210	14006.7	12983.7	15844.9	13327	13030.5	13458.8	13643	11364.3	8890.79	13413.4	15380.8	16510.7	16679.3	9926.22	12203.1	14661.5	14741.1	15249.9
F240	585.715	674.289	22039.6	15875.7	15493.5	13976.7		14610.1	13895.2		13465.6	11416.5	8915.67	13780.7	14787	15122.4	15383.1	11650.6	14260.1	15267.3	16100.1	16293.1
F270	593.068	687.121	26051			13838.9	17629.2	12464	15398.4	14494.9	13872.3	11354.3	9616.87	14158.2	17122.2	15052.8	18649	11991.5	14071.4	17632.4	17866.4	17594.9
F300	626.459	724.953	27863.4	16867.4	17239.9	15168.7	18045.1	15783.1	15619.2	14949.6	14561.9	14457.6	15301.6	17066.6	18014.4	18615.8	19832.5	13530.4	16473.2	18639.2	20128.3	18051.9
F330	651.61	733.079	28522.2	17279.6	16371.3	14390.2	20221.5	14206.8	16493.4	16346.6	14431.9	17728.6		16122.8	19711.2	19141.5	19403.8	14257.8		17370.2		19399.6
F360	661.974	799.726	27195.1	17395.7	18147	15393.3	19211.4	16301.5	16171.3	17890.9	14892.8	17776.2		16468.1	17986	17307	19604.5	14377.6		16719.1		19023.5
Serotonin
Mbefore				6.01156	2.76378	1.00333		4.93267	10.1053	0.312075	0.128889	1.32933	5.18378			15.4687	18.5187	42.1238	0.808222	0.137778	1.63756	0.351111
M0	714.541	736.493	859.79	2372.66	2237.6	2057.8	2149.82	1929.14	1997.24	1536.12	2067.89	1732.08	3533.78	2051.14	1440.12	2189.06	1749.31	1718.31	2138.71	2031.51	2303.54	11.5787
M2	581.375	710.378	1079.45	2301.22	2213.48	2197.91	2195.91	2040.34	1931.05	1559.74	1960.36	1066.31	1998.3	2007.04	1780.08	1856.65	1787.88	1502.68	2084.57	2028.19	2179.22	2053.3
M30	102.728	114.513	593.518	970.053	448.561	532.717		750.494	700.175	210.661	509.603	338.611	1060.14	1264.37	941.909	933.424	999.546	581.433	652.8	409.168	229.135	811.963
M60	21.5216	23.2134	324.066	205.036	105.797	99.246	31.26	254.617	189.891	20.6967	100.408		582.43	771.837	208.97	379.39	561.566	106.501	174.018	81.5113	13.418	243.858
M90	2.3975	4.1716	138.705	66.674	9.38356	31.908	7.87511	81.1531	56.5462	4.51297	19.3122		212.274	409.334	124.521	163.406	271.217	31.1327	31.6698	9.35644	1.26111	106.31
M120	1.5519	0.5892	51.3646	28.5207	6.41689	9.29333	3.18444	21.6044	23.9693	2.43247	8.19956		95.704	125.673	55.3553	90.5978	158.342	10.5431	16.062	4.30956	2.47444	59.0769
M150		0.3265	23.9526	12.6089	6.27778	4.68467	2.39578	12.2773	14.3533	1.46348	5.18178	3.13622	28.8193	67.1838	23.8213	61.8	110.732	6.48289	5.03356	2.46467	3.34622	44.5111
M180	0.2777	0.2777	15.0417	11.3431	6.10267	4.91533	1.78689	8.98556	9.64222	1.37655	3.05178	2.26711	9.10511	46.604	19.8433	45.7582	67.228	7.70822	2.622	2.41378	3.644	2.05667
M210	0.6996	0.3033	7.48678	10.5044	6.41178	3.48356	1.18511	6.96467	8.19667	1.47772	2.60889	1.50822	3.428	22.0142	13.948	37.2118	52.3638	7.41378	2.34089	1.54244	4.00689	1.59089
M240	0.6034	0.2182	2.76978	11.0096	4.80022	2.91978		5.14889	8.01711		2.298	1.38156	2.67533	19.6318	10.3056	32.0811	37.6318	8.56733	2.36244	2.05978	4.10733	1.22756
M270	0.3876	0.4503	2.39656	18.8689	4.22044	2.52133	0.638222	3.32089	7.18556	1.15853	1.95244	1.16533	2.264	13.654	9.56067	30.3669	28.2864	9.32333	3.86956	1.68422	4.51622	1.36733
M300	0.3649	0.3681	2.60811	22.3673	5.01511	2.46111	0.433333	3.21244	6.086		1.93822	1.06844	3.43378	11.6302	7.22644	26.9502	26.8827	9.94133	9.88467	1.54222	4.24556	1.07778
M330	0.5217	0.4213	2.39589	23.2	5.30689	2.02689	0.496	1.92733	3.67222	0.78945	1.34133	0.851556		9.86578	0.9	25.332	25.3553	11.0498		1.44044		1.22778
M360	0.3792	0.3999	2.44756	19.3449	5.26511	1.77711	0.275778	1.52022	1.64511		1.918	0.808667		9.322	4.25911	22.5651	23.4142	11.5393		1.78956		1.19756
Fbefore				4.216	1.72933	0.773333						3.608	10.2242	0.88		12.8131	15.1458	1.52689	1.05933	0.776444
F2				3.90111	1.01	1.03			0.854667		0.03	2.46356	5.39			11.5444	17.0131	1.36244	2.06533	0.690667	0.747778	0.0122222
F30	1.2064		2.52478		4.70667	5.03	1.66533	3.99289	3.73489	6.47235	5.994	4.64356	6.41378	23.7649	3.88933	38.9047	26.884	2.31933	1.04489	1.982	1.016	2.43311
F60	1.2189		2.68144	11.8442	4.53578	6.11067	1.2	6.84133	4.98333	9.98782	4.51511		4.56489	40.9247	7.73267	36.412	31.7444	3.872	1.672	2.39867	2.36044	3.67178
F90	0.9801		3.45589	10.7793	4.31267	5.83667	0.974	5.87089	5.86289	8.22653	3.11889		6	42.3344	7.59622	26.994	32.368	3.90222	2.064	1.19822	3.76	3.49156
F120	0.5017			11.27	2.58022	4.63933	0.562667	3.49511	3.78111	2.622	1.71978		9.87644	32.8293	5.12267	15.7891	27.4771	2.50089	0.458889	1.82489	2.99644	2.33667
F150	0.5019		2.73156	10.6307	1.90244	3.33778	0.235556	2.57578	4.24022	1.85107	1.01933	3.46067	7.55311	25.1207	3.46222	11.8362	24.5207	1.01511	0.491778	1.34044	3.79067	1.15311
F180			0.724111	10.7478	0.388667	1.89756	0.182889	1.68778	2.99133	2.08478	0.889778	0.762222	10.2047	17.7042	1.96556	9.62822	18.1947	0.359111	0.583333	0.646	3.70133	0.726
F210	0.7205			6.64511		1.436	0.109556	1.62556	2.15556	1.15995	0.565111	3.27267	4.25378	12.0922	0.968667	10.4522	14.5893	0.253778	0.920444	0.728667	3.99067	0.567778
F240	0.1157			4.40267		1.584		1.22244	1.17156		0.340444	1.18822	3.68289	10.1936		9.33178	12.9007	0.201111	0.927778	0.77	3.50578	0.333333
F270	0.1132		3.44789			2.71778		0.869556	0.854889	1.25543	0.197556	2.17267	5.31267	8.28156		9.24556	12.938	0.210889	0.811778	0.798889	2.08733	0.382667
F300	0.0752		2.47811	5.31822	2.20556	2.52489		0.417556	0.903111	0.688275	0.132889	1.42622	8.84133	6.77844		9.358	13.4262	0.150444	1.08444	0.518444	1.26756	0.419778
F330	0.0564		2.32778	7.89711	1.18	2.196		0.206	0.346667	2.65905	0.105778	1.59622		5.12356	3.64956	9.99178	15.3582	0.175778		0.387111		0.436222
F360	0.0423		1.96133	6.72	1.25578	2.10222	0.0702222	0.0195556	0.393111	0.77805	0.382	1.47956		3.73489		10.8131	15.9142	0.163556		0.577778		0.521556
5-HIAA
Mbefore			7.84733	0.634111	15.5517	10.548	9.58411	6.17533	6.79811		12.3843	6.76533	6.57	14.6833	16.3482	16.0646	16.1654	5.80822	16.7332	11.599	13.5912	0
M0			2.17678	85.9004				25.4892	13.6381				1.07933	7.586	7.53444	8.37244	0.465889	10.7203			16.9131	20.5907
M2			2.70167	96.9788				26.0197	13.1387					7.10089	4.28922	6.15478	1.105	9.61967			15.3843
M30			15.0423	95.6333	33.3666	22.8328	34.6982	41.7514	32.0933	4.42944	22.34	16.273	16.8294	17.3646	26.2264	14.8289	7.28711	23.5656	15.153	23.4423		27.7586
M60			32.5567	82.2959	69.4449	51.9259	25.1429	78.5998	79.66	10.8374	45.3046		73.4914	40.2379	61.5004	36.3433	31.7353	53.8924	36.6034	45.0654	46.7199	45.5989
M90			54.0601		87.9576	67.1506	94.31	107.808	108.406	12.9143	57.8966		107.344	70.7857	82.13	49.2336	39.4068	73.467	45.9114	53.6574	64.7121	56.4367
M120			54.1516	94.391	75.3442	68.3329	82.4331	101.409	111.929	10.8077	57.2653		163.782	87.0232	96.1264	50.4296	43.1196	91.6277	47.3662	47.9549	55.6839	59.4541
M150			59.4227	95.6089	74.9017	44.8242	85.8657	108.777	116.328	11.5119	61.7838	58.3469	115.853	94.1516	95.6913	65.2122	39.9641	90.8904	48.3489	53.7736	67.1381	62.1997
M180			67.0331		79.9571	74.5524	86.202	113.065	115.777	11.1364	61.8541	52.3978	110.566	100.071	100.106	89.417	60.5601	40.6311	65.92	48.0661	51.6674	71.7702
M210			65.9704	94.5513	73.9292	75.1792	81.8868	118.206	107.456	11.1718	58.3829	45.9203	105.993	103.864	100.116	85.3411	61.0662	47.126	68.0747	48.1802	48.3826	75.7216
M240			39.9976	91.7427	78.1808	75.2694		122.604	116.549		60.2836	45.7986	95.9201	103.924	99.6343	88.5758	48.6437	36.2013	79.3109	39.6318	52.2741	86.8369
M270			38.3337	17.7857	76.9204	69.2339	81.0003	118.969	116.896	9.61511	53.4199	51.2657	94.8072	103.804	96.1296	94.1019	35.8053	37.4751	88.9034	29.3924	49.815	90.998
M300			52.0668	95.9714	80.3746	72.9703	79.2086	120.27	117.063	10.4897	46.6369	38.3708	97.41	97.9743	96.1192	94.8743	30.253	38.9941	80.6982	29.4026	52.3781	87.0772
M330			56.4332	94.5911	82.8162	72.4193	80.9636	112.295	116.63	10.1923	38.0613	33.8551		104.549	42.7763	94.9981	42.3742	41.8701		26.0742		85.9474
M360			58.7746	54.557	82.8044	65.3803	78.1907	99.5503	170.178	10.317	43.0407	31.0527		113.46	96.8251	81.8047	47.7216	45.342		40.0144		96.4058
Fbefore				0.461222												4.82578	9.965	18.403	17.99
F2				0.790444										5.55367			8.98256	19.253	15.5146
F30			4.16167	12.153	10.6101	4.22256	8.17067	5.02189	3.88178	9.68244	11.0803	6.05578	4.322	9.61633	7.44144	11.409	11.5828	10.5547	18.2312	5.84511	13.928
F60			5.91444	16.2732	23.9539	7.82433	67.2881	14.3283	12.447	20.8147	18.1566		10.3216	18.5921	12.8308	13.5372	16.6143	22.2399	17.3794	18.6552	28.3462	12.0733
F90			4.25978	12.8193	31.7774	9.84722	31.3603	19.2263	24.6326	30.5053	24.8507		26.0271	29.4707	19.4482	12.317	17.1891	26.3673	14.5763	25.5781	33.2579	28.1153
F120			11.483	20.3398	25.293	10.0114	36.874	23.66	37.0621	31.7274	26.5227		14.5347	34.8327	18.7147	12.868	17.2979	40.7702	18.7996	24.7408	29.9387	29.12
F150			12.9666	26.7339	33.2233	7.64011	41.2449	23.5446	31.9873	39.9102	32.007	53.021	23.3279	47.4204	16.9573	14.0504	18.4992	45.3826	16.8682	18.2051	42.4322	26.1419
F180			2.86578	32.4329	23.471	1.59822	45.9433	19.0384	40.467	46.9318	28.876	40.7984	46.3363	50.3152	18.46	13.8454	14.0371	40.1244	15.5388	6.301	42.693	23.9307
F210			2.00422	22.8692			49.0328	23.226	42.7564	48.6616	19.8086	40.759	11.6629	56.4436	18.1168	18.656	10.0479	31.4388	41.6118	3.37911	35.1779	21.2686
F240				1.54889				23.3887	49.3543		11.8134	42.3518	8.27467	60.7457	11.4462	19.5688	8.31167	18.7137	45.0391	2.19533	44.9078	15.2048
F270			33.6763			34.9019	40.141	20.2391	39.0722	40.059	5.94622	37.7186	17.534	65.4004	18.0227	23.0823	8.99011	11.5827	45.685	3.78778	47.4249	13.9974
F300			34.3843	55.9097	58.0589	38.104	55.6361	12.2267	6.455	49.1278	3.84733	29.6442	7.53	67.3581	25.1103	33.3891	12.776		45.6783	12.3086	47.8148	12.887
F330			38.4144	59.6269	57.2062	36.7398	61.7951	8.27189		60.1378	5.276	36.7854		60.1253	84.6279	39.9893	25.2292	3.639		19.2143		21.0134
F360			36.609	9.41	63.3906	43.0896	66.6236			68.852	15.2232	32.4682		51.1828	52.4182	55.4032	40.0459	3.71267		33.2864		21.4282
